# Supplementary material for: Effect of Low-Molecular-Weight Hyaluronate-Based Nanoparticles on the In Vitro Expression of Cartilage Markers
Source: Int J Mol Sci. 2024 Nov 21;25(23):12486. doi: 10.3390/ijms252312486 (PMC11641601; doi:10.3390/ijms252312486)
Supplement: Supplementary file 1 [file ijms-25-12486-s001.zip]

Archive with 1 entries (1 files):
- ijms-3287880-supplementary.pdf
